# Supplementary material for: Ultrasonication: An Efficient Alternative for the Physical Modification of Starches, Flours and Grains
Source: Foods. 2024 Jul 24;13(15):2325. doi: 10.3390/foods13152325 (PMC11311953; doi:10.3390/foods13152325)
Supplement: Supplementary file 1 [file foods-13-02325-s001.zip]

Archive with 1 entries (1 files):
- foods-3097981-supplementary.pdf
